# Supplementary material for: Forecasting the Expansion of Bactrocera tsuneonis (Miyake) (Diptera: Tephritidae) in China Using the MaxEnt Model
Source: Insects. 2024 Jun 4;15(6):417. doi: 10.3390/insects15060417 (PMC11203975; doi:10.3390/insects15060417)
Supplement: Supplementary file 1 [file insects-15-00417-s001.zip]

Archive with 1 entries (1 files):
- insects-3001228-supplementary.pdf
